# Supplementary material for: Comprehensive analysis of disulfidptosis-related lncRNA features for prognosis and immune landscape prediction in colorectal cancer
Source: Front Oncol. 2023 Dec 27;13:1287808. doi: 10.3389/fonc.2023.1287808 (PMC10783935; doi:10.3389/fonc.2023.1287808)
Supplement: Supplementary file 2 [file Table_1.xlsx]

## Sheet: Sheet1
Primer name	Primer sequences
SNHG7-F	GTGACTTCGCCTGTGATGATGGA
SNHG7-R	GGCCTCTATCTGTACCTTTATTCC
AC087481.3-F	GACGTGCAAATGCCAGTGAA
AC087481.3-R	CTCCAGCGAGTGTCCAGTTT
AL138724.1-F	TACAATTATAACCCATGCAGTCAGC
AL138724.1-R	TGCCTGACCAGGAATACACTTT
NCK1-DT-F	CATCCCAGCCGAAGGTTCTT
NCK1-DT-R	GTCCCTGATCCACTCAGCAC
SNHG26-F	AGGTCTGGCGCTTGAAAGAA
SNHG26-R	GGCATAATCCTCCCTGCTCC
HOXC-AS2-F	ACTGAGTTCTCTTGGCCTGC
HOXC-AS2-R	CGGGCTCGTATTGTCTCTCC
SNHG16-F	GCAGAATGCCATGGTTTCCC
SNHG16-R	GGACAGCTGGCAAGAGACTT
ALMS1-IT1-F	TGAACTGCTGCCAAGATTCCT
ALMS1-IT1-R	GGGTTCCCTAAGGACAAGGC
GAPDH-F	AACGGGAAGCTTGTCATCAA
GAPDH-R	TGGACTCCACGACGTACTCA
